# Supplementary material for: Identification of Potential Hazards Associated with South Korean Prawns and Monitoring Results Targeting Fishing Bait
Source: Pathogens. 2023 Oct 10;12(10):1228. doi: 10.3390/pathogens12101228 (PMC10610149; doi:10.3390/pathogens12101228)
Supplement: Supplementary file 1 [file pathogens-12-01228-s001.zip]

Archive with 1 entries (1 files):
- pathogens-2617822-supplementary.pdf
